# Supplementary material for: The Evolution of Match Running Performance in the Top Two Spanish Soccer Leagues: A Comparative Four-Season Study
Source: J Funct Morphol Kinesiol. 2025 Jan 10;10(1):27. doi: 10.3390/jfmk10010027 (PMC11755642; doi:10.3390/jfmk10010027)
Supplement: Supplementary file 1 [file jfmk-10-00027-s001.zip]

Archive with 1 entries (1 files):
- jfmk-3368253-supplementary.pdf
